# Supplementary material for: Does decentralization of health systems translate into decentralization of authority? A decision space analysis of Ugandan healthcare facilities
Source: Health Policy Plan. 2021 Jun 24;36(9):1408–17. doi: 10.1093/heapol/czab074 (PMC8505862; doi:10.1093/heapol/czab074)
Supplement: czab073_Supp [file czab073_supp.zip]

Archive with 3 entries (3 files):
- Appendix 1_Structure of O-GAP matrix.docx
- Appendix 2_Robustness check alternative cut-off.docx
- Appendix 3_Differences for groups membership_rev.docx
